# Supplementary material for: Efficacy of internet-delivered acceptance and commitment therapy for severe health anxiety: results from a randomized, controlled trial
Source: Psychol Med. 2020 May 14;51(15):2685–95. doi: 10.1017/S0033291720001312 (PMC8579157; doi:10.1017/S0033291720001312)
Supplement: Supplementary file 1 [file S0033291720001312sup.zip]

Archive with 2 entries (2 files):
- S0033291720001312sup001.docx
- S0033291720001312sup002.docx
